# Supplementary material for: Structural insights into a conserved mechanism of choline translocation through CHT
Source: Sci Adv. 2026 May 29;12(22):eaec1241. doi: 10.1126/sciadv.aec1241 (PMC13220886; doi:10.1126/sciadv.aec1241)
Supplement: Supplementary file 2 — Movie S1 [file sciadv.aec1241_movie_s1.zip]

Archive with 1 entries (1 files):
- aec1241_movie_s1.mp4
