# Supplementary material for: Structural insights into a conserved mechanism of choline translocation through CHT
Source: Sci Adv. 2026 May 29;12(22):eaec1241. doi: 10.1126/sciadv.aec1241 (PMC13220886; doi:10.1126/sciadv.aec1241)
Supplement: Supplementary file 3 — Data S1 [file sciadv.aec1241_data_s1.zip › aec1241_data_s1.xlsx]

## Sheet: Figure 1A
	sfCHT NaCl		sfCHT KCl		sfCHT NMDG		sfCHT W99A NaCl		sfCHT W99A KCl		empty liposomes NaCl		empty liposomes KCl
Time (min)	choline uptake activity (pmol/mg protein)
0	1.27	1.57	-0.63	0.95	0.64	0.1	0.02	0.02	0.02	0.02	0.02	0.04	0.02	0.03
1	9.02	0.87	6.13	0.82	3.99	0.13	1.66	0.03	0.88	0.03	0.25	0.03	0.28	0.02
2	14.13	0.86	8.73	0.62	7.17	0.2	2.22	0.05	1.05	0.05	0.45	0.1	0.44	0.1
4	24.11	0.84	12.65	0.56	10.34	0.22	3.23	0.06	1.65	0.06	0.89	0.34	0.91	0.24
6	36.02	1.41	15.19	0.63	12.98	0.45	4.14	0.5	2.21	0.5	1.29	0.23	1.34	0.43
8	43.83	0.69	17.24	0.85	15.55	0.34	5.06	0.45	2.65	0.45	1.88	0.45	2.01	0.45
10	38.67	0.72	18.92	1.05	17.02	0.33	5.6	0.77	2.98	0.77	2.02	0.7	2.02	0.44
12	32.7	0.87	20.17	0.9	18.12	0.56	6.34	0.54	3.34	0.54	2.54	0.56	2.33	0.32
15	27.9	1.03	21.27	0.69	18.78	0.5	6.99	0.67	3.88	0.67	2.89	0.65	2.78	0.42
30	22.92	1.18	22.87	0.85	19.27	0.65	8.45	0.9	5.45	0.9	3.99	0.88	4.23	0.56
60	22.25	1.14	20.71	1.15	20.23	0.99	10.26	0.88	7.45	0.88	5.45	0.33	5.32	0.55
120	22.46	0.95	21.75	0.7	22.13	1.2	11.58	0.96	8.65	0.96	7.02	0.45	7.55	0.66

## Sheet: Figure 1A Inset
	sfCHT NaCl
Time (min)	choline uptake activity (pmol/mg protein)
0	1.27	1.57
1	9.02	0.87
2	14.13	0.86
4	24.11	0.84
6	36.02	1.41
8	43.83	0.69

## Sheet: Figure 1B
	% respect control				% respect control				% respect control
Condition	mean	S.D		Condition	mean	S.D		Condition	mean	S.D
no 3C	100	2.23		no 3C	100	5.57		no 3C	100	1.87
+ 3C	65.26	7.44		+ 3C	59.32	3.45		+ 3C	59.44	8.76
+ 3C + 1%DDM	4.55	0.45		+ 3C + 1%DDM	2.02	0.45		+ 3C + 1%DDM	0.09	0.45
N=1				N=2				N=3

## Sheet: Figure 1C
	choline uptake activity (pmol/mg protein)					choline uptake activity (pmol/mg protein)					choline uptake activity (pmol/mg protein)
Condition	mean	SD			Condition	mean	SD			Condition	mean	SD
NaCl no HC3	25.47	0.27			NaCl no HC3	27.51	2.17			NaCl no HC3	31.25	0.40
NaCl HC3 1μM	8.34	0.02			NaCl HC3 1μM	14.34	0.34			NaCl HC3 1μM	10.55	0.79
KCl no HC3	9.19	0.35			KCl no HC3	15.49	1.27			KCl no HC3	11.08	0.70
KCl HC3 1μM	8.87	0.56			KCl HC3 1μM	17.04	1.72			KCl HC3 1μM	10.98	0.27

## Sheet: Figure 3C
	1 μM			50 μM
Condition	% WT choline uptake activity
WT	100	97.38	110.94	100	93.3	102.14
R84A	18.14	18.5	19.3	12.43	15.67	12.86
Q303A	55.53	55.21	59.13	53.17	54.24	57.1
R304A	27.46	28.14	18.82	24.91	26.65	17.23
S307A	67.05	77.17	62.94	80.53	86.81	72.75
	N1	N2	N3	N1	N2	N3
	1 µM		50 µM
Condition	% WT choline uptake activity
	Mean	SD	Mean	SD
WT	100	8.89	100	7
R84A	3.88	3.58	3.86	3.79
Q303A	24.47	6.59	32.64	4.45
R304A	3.31	1.41	2.36	0.96
S307A	60.71	2.27	60.76	1.23

## Sheet: Figure 4B
	1 μM			50 μM
Condition	% WT choline uptake activity
WT	100	97.38	110.94	100	93.3	102.14
W99A	25.83	21.73	12.34	14.41	16.7	14.97
W176A	17.56	21.11	11.25	15.09	18.19	10.03
W298A	12.94	13.33	9.18	14.74	16.41	14.47
W445A	14.98	13.05	8.96	13.08	13.41	14.91
	N1	N2	N3	N1	N2	N3
	1 µM		50 µM
Condition	% WT choline uptake activity
	Mean	SD	Mean	SD
WT	100	9.89	100	8.7
W99A	19.9667	6.91571	15.36	1.19378
W176A	16.64	4.99397	14.4367	4.11905
W298A	11.8167	2.29173	15.2067	1.05083
W445A	12.33	3.07391	13.8	0.975346

## Sheet: Figure 5B
	1 μM			50 μM
Condition	% WT choline uptake activity
WT	100	95.45	102.94	100	110.23	102.34
R47A	7.06	3.35	4.59	4	7.57	3.33
Q259A	18	24.22	31.18	29	27.26	39.75
R260A	4.76	1.95	3.23	1.42	2.34	3.33
S263A	59.02	63.3	59.82	72	60.7	65.45
	N1	N2	N3	N1	N2	N3
	1 µM		50 µM
Condition	% WT choline uptake activity
	Mean	SD	Mean	SD
WT	100	8.89	100	7
R47A	3.88	3.58	3.86	3.79
Q259A	24.47	6.59	32.64	4.45
R260A	3.31	1.41	2.36	0.96
S263A	60.71	2.27	60.76	1.23

## Sheet: Figure 5C
	1 μM			50 μM
Condition	% WT choline uptake activity
WT	100	95.45	102.94	100	110.23	102.34
W62A	8.17	6.05	7.06	4.52	3.33	5.45
W62F	1.73	2.58	1.84	10.93	11.03	9.98
Y91A	8.09	5.61	6.56	5.44	6.76	5.77
Y91F	38.86	32.13	34.65	34.07	26.56	31.57
W141A	5.01	1.13	3.34	1.07	2.44	3.56
W141F	7.55	9.38	5.56	23.67	20.34	19.34
W406F	6.35	7.05	4.56	23.62	22.34	25.45
	N1	N2	N3	N1	N2	N3
	1 µM		50 µM
Condition	% WT choline uptake activity
	Mean	SD	Mean	SD
WT	100	3.2	100	4.4
W62A	7.09333	1.06039	4.43333	1.06265
W62F	2.05	0.462277	10.6467	0.579511
Y91A	6.75333	1.25125	5.99	0.68695
Y91F	35.2133	3.40018	30.7333	3.82427
W141A	3.16	1.94625	2.35667	1.24709
W141F	7.49667	1.91056	21.1167	2.26708
W406F	5.98667	1.28415	23.8033	1.56308

## Sheet: Supplementary Figure 17
CHT1 WT				CHT1 WT
	Uptake (pmol cho/mg prot*min)			V (pmol cho/mg prot*min)	V/[S]
[Choline]	mean	SD		39.49	78.98
0.5	39.49	14.78		87.43	87.43
1	87.43	2.55		190.9	76.36
2.5	190.9	7.89		339.23	67.85
5	339.23	16.49		482.57	48.26
10	482.57	48.71		648.84	51.91
25	680	77.01		903.94	18.08
50	903.94	57.04		929.95	9.3
100	929.95	45.13
CHT1 W62F				CHT1 W62F
	Uptake (pmol cho/mg prot*min)			V (pmol cho/mg prot*min)	V/[S]
[Choline]	mean	SD		31.03	1.24
25	31.03	3.12		62.93	1.26
50	62.93	4.33		111.83	1.12
100	111.83	13.75		222.11	0.89
250	222.11	18		332.22	0.66
500	332.22	33		397.83	0.4
1000	377.83	20
CHT1 Y91F
	Uptake (pmol cho/mg prot*min)			CHT1 Y91F
[Choline]	mean	SD		V (pmol cho/mg prot*min)	V/[S]
0.5	9.07	1.17		9.07	18.15
1	15.78	5.53		15.78	15.78
2.5	34.24	2.78		34.24	13.7
5	64.84	5.32		64.84	12.97
10	100.19	16.97		100.19	10.02
25	192.05	17.22		192.05	7.68
50	296	22		246.62	4.93
				340.58	3.41
CHT1 W141F				CHT1 W141F
	Uptake (pmol cho/mg prot*min)			V (pmol cho/mg prot*min)	V/[S]
[Choline]	mean	SD		47.32	1.89
25	47.32	0.6		90.45	1.81
50	90.45	12.87		166.79	1.67
100	166.79	12.75		273.88	1.1
250	273.88	68.56		362.02	0.72
500	372.5	33		466.24	0.47
1000	466.24	31.91
CHT1 Q259A				CHT1 Q259A
	Uptake (pmol cho/mg prot*min)			V (pmol cho/mg prot*min)	V/[S]
[Choline]	mean	SD		35.8	47.73
0.75	28.92	1.66		70.44	45.45
1.55	68.92	3.88		127.19	40.77
3.12	127.19	12.45		156.3	25.01
6.25	156.3	10.34		260.24	20.82
12.5	199.57	13.23		316.2	12.65
25	336.94	31.14
50	343.67	29.34
100	323.93	42.34
CHT1 S263A				CHT1 S263A
	Uptake (pmol cho/mg prot*min)			V (pmol cho/mg prot*min)	V/[S]
[Choline]	mean	SD		36.78	49.04
0.75	36.78	6.59		71.56	46.17
1.55	86.81	14.14		115.2	36.92
3.12	115.2	11.18		191	30.56
6.25	161.49	12.74		268.2	21.46
12.5	250.4	23.23		409.51	16.38
25	409.51	38.63		593.62	11.87
50	573.62	22.3		567.6	5.68
100	567.6	30.2
CHT1 W406F				CHT1 W406F
	Uptake (pmol cho/mg prot*min)			V (pmol cho/mg prot*min)	V/[S]
[Choline]	mean	SD		35.36	1.41
25	35.36	1.36		64.45	1.29
50	64.45	3.63		111.25	1.11
100	111.25	8.45		221.88	0.89
250	221.88	22		301.94	0.6
500	325	30.2		423.46	0.42
1000	423.46	26.35
